# Supplementary material for: Resting State Network Segregation Modulates Age-Related Differences in Language Production
Source: Neurobiol Lang (Camb). 2023 Jun 13;4(2):382–403. doi: 10.1162/nol_a_00106 (PMC10403275; doi:10.1162/nol_a_00106)
Supplement: Supplementary file 1 [file nol-4-2-382-s001.zip]

Archive with 6 entries (5 files):
- supps/
- __MACOSX/._supps
- supps/Supplementary_Table1_MNI_Coordinates_Dec28_2022.xlsx
- __MACOSX/supps/._Supplementary_Table1_MNI_Coordinates_Dec28_2022.xlsx
- supps/Supplementary_Materials_Dec29_2022.docx
- __MACOSX/supps/._Supplementary_Materials_Dec29_2022.docx
