# Supplementary material for: Resting State Network Segregation Modulates Age-Related Differences in Language Production
Source: Neurobiol Lang (Camb). 2023 Jun 13;4(2):382–403. doi: 10.1162/nol_a_00106 (PMC10403275; doi:10.1162/nol_a_00106)
Supplement: Supplementary file 1 [file nol-4-2-382-s001.zip › supps/Supplementary_Table1_MNI_Coordinates_Dec28_2022.xlsx]

## Sheet: 231 selected ROIs
MNI coordinates for the 231 ROIs and network definitions. ROIs were created using 5-mm radius sphere around these coordinates
ROI labels were assigned based on Harvard-Oxford Cortical and Subcortical Structural Atlas
ROI_Index	ROI_Label	X	Y	Z		Original_Power_Network	Fedorenko_Network	Integrated_Network_Definition	Include
13	Postcentral gyrus_13	-7.12	-52.22	60.71		Hand_somatomotor		Hand_somatomotor	Yes
14	Precentral gyrus_14	-13.74	-17.95	39.84		Hand_somatomotor		Hand_somatomotor	Yes
15	Precentral gyrus_15	0.05	-14.53	46.74		Hand_somatomotor		Hand_somatomotor	Yes
16	Supplementary motor cortex_16	9.5	-1.84	44.73		Hand_somatomotor		Hand_somatomotor	Yes
17	Precentral gyrus_17	-6.9	-20.59	65.21		Hand_somatomotor		Hand_somatomotor	Yes
18	Postcentral gyrus_18	-6.79	-33.09	72.27		Hand_somatomotor		Hand_somatomotor	Yes
19	Postcentral gyrus_19	13.19	-32.82	74.98		Hand_somatomotor		Hand_somatomotor	Yes
20	Postcentral gyrus_20	-53.52	-22.54	43.1		Hand_somatomotor		Hand_somatomotor	Yes
21	Precentral gyrus_21	28.88	-16.95	70.55		Hand_somatomotor		Hand_somatomotor	Yes
22	Postcentral gyrus_22	9.94	-45.52	72.63		Hand_somatomotor		Hand_somatomotor	Yes
23	Postcentral gyrus_23	-22.5	-30.1	72.44		Hand_somatomotor		Hand_somatomotor	Yes
24	Precentral gyrus_24	-39.63	-19.04	54.21		Hand_somatomotor		Hand_somatomotor	Yes
25	Postcentral gyrus_25	28.54	-39.24	59.17		Hand_somatomotor		Hand_somatomotor	Yes
26	Postcentral gyrus_26	50.24	-20.37	41.74		Hand_somatomotor		Hand_somatomotor	Yes
27	Postcentral gyrus_27	-38.28	-27.17	69.45		Hand_somatomotor		Hand_somatomotor	Yes
28	Postcentral gyrus_28	20.21	-28.8	59.8		Hand_somatomotor		Hand_somatomotor	Yes
29	Precentral gyrus_29	44.34	-7.55	56.98		Hand_somatomotor		Hand_somatomotor	Yes
30	Superior parietal lobule_30	-29.1	-43	60.66		Hand_somatomotor		Hand_somatomotor	Yes
31	Precentral gyrus_31	10.09	-17.1	74.14		Hand_somatomotor		Hand_somatomotor	Yes
32	Superior parietal lobule_32	22.45	-42.29	68.99		Hand_somatomotor		Hand_somatomotor	Yes
33	Postcentral gyrus_33	-45.1	-31.85	46.63		Hand_somatomotor		Hand_somatomotor	Yes
34	Postcentral gyrus_34	-20.66	-31.33	60.85		Hand_somatomotor		Hand_somatomotor	Yes
35	Precentral gyrus_35	-12.96	-17.34	74.66		Hand_somatomotor		Hand_somatomotor	Yes
36	Postcentral gyrus_36	42.14	-20.24	54.59		Hand_somatomotor		Hand_somatomotor	Yes
37	Precentral gyrus_37	-38.24	-14.57	68.72		Hand_somatomotor		Hand_somatomotor	Yes
38	Postcentral gyrus_38	-16.25	-45.8	73.22		Hand_somatomotor		Hand_somatomotor	Yes
39	Precentral gyrus_39	2.4	-27.94	60.15		Hand_somatomotor		Hand_somatomotor	Yes
40	Precentral gyrus_40	3.45	-17.44	58.45		Hand_somatomotor		Hand_somatomotor	Yes
41	Precentral gyrus_41	37.74	-17.3	45.01		Hand_somatomotor		Hand_somatomotor	Yes
42	Precentral gyrus_42	-49.47	-11.06	34.95		Mouth_somatomotor		Mouth_somatomotor	Yes
43	Insular cortex_43	36.04	-9.44	13.95		Mouth_somatomotor		Mouth_somatomotor	Yes
44	Precentral gyrus_44	51.14	-5.8	32.42		Mouth_somatomotor		Mouth_somatomotor	Yes
45	Postcentral gyrus_45	-52.84	-10.23	24.41		Mouth_somatomotor		Mouth_somatomotor	Yes
46	Postcentral gyrus_46	65.64	-7.88	24.83		Mouth_somatomotor		Mouth_somatomotor	Yes
47	Supplementary motor cortex_47	-2.88	2.38	53.21		Cingulo_opercular_control		Cingulo_opercular_control	Yes
48	Anterior supramarginal gyrus_48	54.22	-27.83	33.64		Cingulo_opercular_control		Cingulo_opercular_control	Yes
49	Superior frontal gyrus_49	19.33	-7.71	63.88		Cingulo_opercular_control		Cingulo_opercular_control	Yes
50	Superior frontal gyrus_50	-16.14	-4.82	70.83		Cingulo_opercular_control		Cingulo_opercular_control	Yes
51	Anterior cingulate gyrus_51	-10.48	-2.1	42.02		Cingulo_opercular_control		Cingulo_opercular_control	Yes
52	Insular cortex_52	36.73	0.78	-3.57		Cingulo_opercular_control		Cingulo_opercular_control	Yes
53	Superior frontal gyrus_53	13.21	-1.36	69.98		Cingulo_opercular_control		Cingulo_opercular_control	Yes
54	Supplementary motor cortex_54	6.52	7.69	50.58		Cingulo_opercular_control		Cingulo_opercular_control	Yes
55	Central opercular cortex_55	-44.76	0.1	8.83		Cingulo_opercular_control		Cingulo_opercular_control	Yes
56	Central opercular cortex_56	49.4	8.32	-1.12		Cingulo_opercular_control		Cingulo_opercular_control	Yes
57	Insular cortex_57	-34.37	3.29	4.19		Cingulo_opercular_control		Cingulo_opercular_control	Yes
58	Temporal pole_58	-51.26	8.26	-2.06		Cingulo_opercular_control		Cingulo_opercular_control	Yes
59	Anterior cingulate gyrus_59	-5.33	17.8	34.41		Cingulo_opercular_control		Cingulo_opercular_control	Yes
60	Insular cortex_60	35.83	10.32	1.18		Cingulo_opercular_control		Cingulo_opercular_control	Yes
61	Planum temporale_61	31.75	-26.33	12.91		Auditory		Auditory	Yes
62	Posterior superior temporal gyrus_62	65.43	-33.2	19.97		Auditory		Auditory	Yes
63	Planum polare_63	57.88	-15.62	7.49		Auditory		Auditory	Yes
64	Parietal operculum cortex_64	-38.43	-33.34	16.98		Auditory		Auditory	Yes
65	Parietal temporale_65	-60.48	-25.22	13.82		Auditory		Auditory	Yes
66	Planum temporale_66	-49.14	-26.3	5.18		Auditory		Auditory	Yes
67	Parietal operculum cortex_67	43.45	-22.93	19.85		Auditory		Auditory	Yes
68	Parietal operculum cortex_68	-49.77	-34.36	25.74		Auditory		Auditory	Yes
69	Central opercular cortex_69	-52.92	-21.83	22.97		Auditory		Auditory	Yes
70	Central opercular cortex_70	-55.22	-9.42	11.73		Auditory		Auditory	Yes
71	Central opercular cortex_71	55.96	-5.03	13.25		Auditory		Auditory	Yes
72	Postcentral gyrus_72	59.4	-17.34	28.69		Auditory		Auditory	Yes
73	Heschls gyrus_73	-30.12	-27.02	12.2		Auditory		Auditory	Yes
74	Superior lateral occipital cortex_74	-40.5	-75.27	25.8		Default		Default	Yes
75	Frontal pole_75	5.55	66.69	-3.55		Default		Default	Yes
76	Frontal medial cortex_76	8.36	47.59	-15.18		Default		Default	Yes
77	Posterior cingulate gyrus_77	-12.6	-39.64	0.93		Default		Default	Yes
78	Frontal pole_78	-17.65	63.19	-9.17		Default		Default	Yes
79	Superior lateral occipital cortex_79	-45.79	-60.69	20.85		Default	Language_Left	Fedorenko_Lang_Left	Yes
80	Superior lateral occipital cortex_80	43.43	-72.21	28		Default	Language_Right	Fedorenko_Lang_Right	Yes
81	Temporal pole_81	-43.58	11.99	-34.15		Default		Default	Yes
82	Temporal pole_82	45.64	16.2	-30.02		Default	Language_Right	Fedorenko_Lang_Right	Yes
83	Posterior middle temporal gyrus_83	-68.47	-22.66	-15.74		Default		Default	Yes
86	Superior lateral occipital cortex_86	-44.45	-64.64	34.78		Default	Language_Left	Fedorenko_Lang_Left	Yes
87	Superior lateral occipital cortex_87	-39.05	-74.95	43.72		Default		Default	Yes
88	Precuneous cortex_88	-6.84	-54.9	27.05		Default		Default	Yes
89	Precuneous cortex_89	5.91	-58.82	35.45		Default		Default	Yes
90	Precuneous cortex_90	-11.29	-56.2	15.6		Default		Default	Yes
91	Posterior cingulate gyrus_91	-2.94	-48.79	12.87		Default		Default	Yes
92	Posterior cingulate gyrus_92	7.94	-48.37	30.57		Default		Default	Yes
93	Precuneous cortex_93	15.12	-63.09	25.98		Default		Default	Yes
94	Posterior cingulate gyrus_94	-2.2	-36.68	43.85		Default		Default	Yes
95	Precuneous cortex_95	10.77	-53.83	17.09		Default		Default	Yes
96	Superior lateral occipital cortex_96	52.04	-59.37	35.52		Default		Default	Yes
97	Superior frontal gyrus_97	23.33	33.07	47.68		Default		Default	Yes
98	Superior frontal gyrus_98	-10.09	39.09	52.29		Default		Default	Yes
99	Superior frontal gyrus_99	-16.4	28.52	53.05		Default		Default	Yes
100	Middle frontal gyrus_100	-35.36	19.86	50.8		Default		Default	Yes
101	Middle frontal gyrus_101	22.11	39.21	38.9		Default		Default	Yes
102	Frontal pole_102	12.73	54.87	38.19		Default		Default	Yes
103	Frontal pole_103	-10.33	54.63	38.71		Default		Default	Yes
104	Frontal pole_104	-19.78	45.07	39.48		Default		Default	Yes
105	Frontal pole_105	5.94	54.42	16.18		Default		Default	Yes
106	Frontal pole_106	6.11	63.98	21.96		Default		Default	Yes
107	Paracingulate gyrus_107	-7.04	50.82	-1.29		Default		Default	Yes
108	Paracingulate gyrus_108	8.8	54.23	3.45		Default		Default	Yes
109	Paracingulate gyrus_109	-3.06	44.41	-9.46		Default		Default	Yes
110	Paracingulate gyrus_110	7.51	42.49	-5.35		Default		Default	Yes
111	Paracingulate gyrus_111	-11.06	44.62	7.61		Default		Default	Yes
112	Paracingulate gyrus_112	-2.06	37.85	36.34		Default		Default	Yes
113	Anterior cingulate gyrus_113	-2.5	41.7	16.05		Default		Default	Yes
114	Frontal pole_114	-20.16	63.65	19.39		Default		Default	Yes
115	Paracingulate gyrus_115	-7.55	48.08	23.18		Default		Default	Yes
116	Posterior middle temporal gyrus_116	64.64	-11.8	-19.3		Default		Default	Yes
117	Posterior middle temporal gyrus_117	-55.72	-12.96	-10.24		Default	Language_Left	Fedorenko_Lang_Left	Yes
118	Posterior middle temporal gyrus_118	-57.75	-29.7	-3.94		Default	Language_Left	Fedorenko_Lang_Left	Yes
119	Posterior middle temporal gyrus_119	64.8	-30.55	-8.7		Default		Default	Yes
120	Posterior middle temporal gyrus_120	-68.3	-41.41	-5.14		Default		Default	Yes
121	Superior frontal gyrus_121	13.08	29.99	58.65		Default		Default	Yes
122	Anterior cingulate gyrus_122	12.25	35.63	20.3		Default		Default	Yes
123	Anterior middle temporal gyrus_123	52.16	-2.43	-16.4		Default	Language_Right	Fedorenko_Lang_Right	Yes
124	Posterior parahippocampal gyrus_124	-26.44	-39.95	-8.26		Default		Default	Yes
125	Temporal occipital fusiform cortex_125	26.94	-37.34	-12.76		Default		Default	Yes
126	Posterior temporal fusiform cortex_126	-33.93	-38.06	-15.6		Default		Default	Yes
127	Lateral occipital cortex_127	28.46	-76.56	-31.64		Default		Default	Yes
128	Temporal pole_128	51.9	6.81	-29.61		Default		Default	Yes
129	Temporal pole_129	-52.89	2.55	-27.06		Default		Default	Yes
130	Angular gyrus_130	46.68	-50.08	28.76		Default	Language_Right	Fedorenko_Lang_Right	Yes
131	Temporooccipital middle temporal gyrus_131	-49.3	-42.15	0.83		Default	Language_Left	Fedorenko_Lang_Left	Yes
137	Frontal orbital cortex_137	-46.17	31.26	-13.03		Default		Default	Yes
138	Superior frontal gyrus_138	-9.88	10.95	66.61		Ventral_attention		Ventral_attention	Yes
139	Frontal pole_139	49.26	35.47	-12.2		Default		Default	Yes
143	Lingual gyrus_143	17.53	-46.86	-9.88		Visual		Visual	Yes
144	Superior lateral occipital cortex_144	39.98	-72.49	14.36		Visual		Visual	Yes
145	Intracalcarine cortex_145	8.45	-71.84	10.79		Visual		Visual	Yes
146	Intracalcarine cortex_146	-8.43	-80.5	7.44		Visual		Visual	Yes
147	Superior lateral occipital cortex_147	-28.07	-79.45	19.43		Visual		Visual	Yes
148	Lingual gyrus_148	19.81	-65.56	1.72		Visual		Visual	Yes
149	Occipital pole_149	-23.94	-90.98	18.96		Visual		Visual	Yes
150	Temporal occipital fusiform cortex_150	26.93	-59.37	-9.36		Visual		Visual	Yes
151	Lingual gyrus_151	-15.02	-72.42	-7.68		Visual		Visual	Yes
152	Intracalcarine cortex_152	-17.87	-68.03	4.81		Visual		Visual	Yes
153	Inferior lateral occipital cortex_153	42.52	-78.17	-11.78		Visual		Visual	Yes
154	Inferior lateral occipital cortex_154	-46.54	-75.95	-9.95		Visual		Visual	Yes
155	Occipital pole_155	-14.22	-90.66	31.4		Visual		Visual	Yes
156	Occipital pole_156	15.27	-87.09	36.89		Visual		Visual	Yes
157	Superior lateral occipital cortex_157	28.68	-76.62	25.42		Visual		Visual	Yes
158	Occipital fusiform gyrus_158	19.64	-85.62	-2.39		Visual		Visual	Yes
159	Cuneal cortex_159	15.18	-76.68	31		Visual		Visual	Yes
160	Lingual gyrus_160	-15.85	-52.34	-1.43		Visual		Visual	Yes
161	Inferior lateral occipital cortex_161	41.6	-65.5	-8.27		Visual		Visual	Yes
162	Superior lateral occipital cortex_162	24.41	-87.21	24.01		Visual		Visual	Yes
163	Cuneal cortex_163	5.59	-71.65	23.52		Visual		Visual	Yes
164	Inferior lateral occipital cortex_164	-42.1	-73.62	0.38		Visual		Visual	Yes
165	Occipital fusiform gyrus_165	25.66	-79.47	-15.56		Visual		Visual	Yes
166	Cuneal cortex_166	-16.21	-76.97	33.82		Visual		Visual	Yes
167	Cuneal cortex_167	-2.88	-81.25	21.1		Visual		Visual	Yes
168	Inferior lateral occipital cortex_168	-40.21	-88.44	-6.19		Visual		Visual	Yes
169	Superior lateral occipital cortex_169	36.76	-84.11	12.99		Visual		Visual	Yes
170	Intracalcarine cortex_170	6.21	-81.41	6.11		Visual		Visual	Yes
171	Occipital pole_171	-26.39	-90.23	3.12		Visual		Visual	Yes
172	Occipital fusiform gyrus_172	-33	-79.02	-13.24		Visual		Visual	Yes
173	Inferior lateral occipital cortex_173	36.51	-81.16	1.2		Visual		Visual	Yes
174	Precentral gyrus_174	-43.93	1.8	45.7		Fronto_parietal_control	Language_Left	Fedorenko_Lang_Left	Yes
175	Middle frontal gyrus_175	47.98	24.56	26.5		Fronto_parietal_control		Fronto_parietal_control	Yes
176	Inferior frontal gyrus pars opercularis_176	-46.5	10.85	23.04		Fronto_parietal_control		Fronto_parietal_control	Yes
177	Posterior supramarginal gyrus_177	-52.6	-48.83	42.5		Fronto_parietal_control		Fronto_parietal_control	Yes
178	Superior frontal gyrus_178	-22.53	10.76	63.73		Fronto_parietal_control		Fronto_parietal_control	Yes
179	Temporooccipital inferior temporal gyrus_179	58.31	-52.79	-13.61		Fronto_parietal_control		Fronto_parietal_control	Yes
180	Frontal pole_180	24.07	44.61	-15.35		Fronto_parietal_control		Fronto_parietal_control	Yes
181	Frontal pole_181	33.6	54.22	-12.95		Fronto_parietal_control		Fronto_parietal_control	Yes
186	Precentral gyrus_186	47.01	9.93	32.66		Fronto_parietal_control		Fronto_parietal_control	Yes
187	Precentral gyrus_187	-41.06	5.81	32.72		Fronto_parietal_control		Fronto_parietal_control	Yes
188	Frontal pole_188	-42.23	38.21	21.35		Fronto_parietal_control		Fronto_parietal_control	Yes
189	Frontal pole_189	38.37	43.18	15.06		Fronto_parietal_control		Fronto_parietal_control	Yes
190	Posterior supramarginal gyrus_190	49.18	-42.41	45.16		Fronto_parietal_control		Fronto_parietal_control	Yes
191	Superior parietal lobule_191	-28.4	-57.93	47.78		Fronto_parietal_control		Fronto_parietal_control	Yes
192	Angular gyrus_192	43.93	-52.95	46.95		Fronto_parietal_control		Fronto_parietal_control	Yes
193	Middle frontal gyrus_193	31.83	14.37	55.98		Fronto_parietal_control		Fronto_parietal_control	Yes
194	Superior lateral occipital cortex_194	37.45	-64.7	40.38		Fronto_parietal_control		Fronto_parietal_control	Yes
195	Angular gyrus_195	-42.09	-54.98	44.74		Fronto_parietal_control		Fronto_parietal_control	Yes
196	Middle frontal gyrus_196	39.87	18.39	39.72		Fronto_parietal_control		Fronto_parietal_control	Yes
197	Frontal pole_197	-34.16	54.83	4.36		Fronto_parietal_control		Fronto_parietal_control	Yes
198	Frontal pole_198	-41.68	45.16	-2.31		Fronto_parietal_control		Fronto_parietal_control	Yes
199	Superior parietal lobule_199	33.38	-53.12	44.02		Fronto_parietal_control		Fronto_parietal_control	Yes
200	Frontal pole_200	43.25	49.25	-2.31		Fronto_parietal_control		Fronto_parietal_control	Yes
201	Middle frontal gyrus_201	-42.1	24.68	29.53		Fronto_parietal_control		Fronto_parietal_control	Yes
202	Paracingulate gyrus_202	-2.98	26.41	44.42		Fronto_parietal_control		Fronto_parietal_control	Yes
203	Precuneous cortex_203	10.51	-38.54	50.02		Salience		Salience	Yes
204	Posterior supramarginal gyrus_204	55.27	-44.59	36.7		Salience		Salience	Yes
205	Precentral gyrus_205	42.05	-0.39	47.1		Salience	Language_Right	Fedorenko_Lang_Right	Yes
206	Middle frontal gyrus_206	31.24	32.79	26.39		Salience		Salience	Yes
207	Inferior frontal gyrus pars triangularis_207	47.6	22.16	9.74		Salience		Salience	Yes
208	Frontal operculum cortex_208	-35.44	20.03	0.07		Salience		Salience	Yes
209	Frontal operculum cortex_209	35.91	21.91	2.62		Salience		Salience	Yes
210	Frontal orbital cortex_210	36.89	32.35	-2.24		Salience		Salience	Yes
211	Frontal orbital cortex_211	33.56	16.45	-7.58		Salience		Salience	Yes
212	Anterior cingulate gyrus_212	-10.76	25.99	24.54		Salience		Salience	Yes
213	Paracingulate gyrus_213	-0.94	14.86	43.99		Salience		Salience	Yes
214	Frontal pole_214	-27.5	52.04	21.28		Salience		Salience	Yes
215	Anterior cingulate gyrus_215	-0.2	30.35	27.22		Salience		Salience	Yes
216	Paracingulate gyrus_216	5.23	23.22	37.03		Salience		Salience	Yes
217	Anterior cingulate gyrus_217	10.26	22.06	27.48		Salience		Salience	Yes
218	Frontal pole_218	31.07	55.71	14.49		Salience		Salience	Yes
219	Frontal pole_219	26.07	49.56	26.58		Salience		Salience	Yes
220	Frontal pole_220	-39.12	50.79	17.38		Salience		Salience	Yes
222	Subcortical_222	6.3	-23.68	-0.42		Subcortical		Subcortical	Yes
223	Subcortical_223	-1.77	-13.05	11.82		Subcortical		Subcortical	Yes
224	Subcortical_224	-10.28	-18.48	7.04		Subcortical		Subcortical	Yes
225	Subcortical_225	11.75	-17.18	7.54		Subcortical		Subcortical	Yes
226	Subcortical_226	-5.33	-28.08	-4.13		Subcortical		Subcortical	Yes
227	Subcortical_227	-21.97	7.48	-4.78		Subcortical		Subcortical	Yes
228	Subcortical_228	-15.41	3.57	7.99		Subcortical		Subcortical	Yes
229	Subcortical_229	30.5	-13.92	1.65		Subcortical		Subcortical	Yes
230	Subcortical_230	23.26	10.19	1.46		Subcortical		Subcortical	Yes
231	Subcortical_231	28.52	0.82	4.01		Subcortical		Subcortical	Yes
232	Subcortical_232	-31.38	-11.48	-0.3		Subcortical		Subcortical	Yes
233	Subcortical_233	14.98	4.94	7.24		Subcortical		Subcortical	Yes
234	Subcortical_234	8.62	-3.57	5.76		Subcortical		Subcortical	Yes
235	Posterior supramarginal gyrus_235	53.9	-42.76	21.83		Ventral_attention	Language_Right	Fedorenko_Lang_Right	Yes
236	Temporooccipital middle temporal gyrus_236	-56.47	-50.48	9.92		Ventral_attention	Language_Left	Fedorenko_Lang_Left	Yes
237	Posterior superior temporal gyrus_237	-55.3	-39.89	13.51		Ventral_attention	Language_Left	Fedorenko_Lang_Left	Yes
238	Posterior superior temporal gyrus_238	51.52	-32.52	7.55		Ventral_attention	Language_Right	Fedorenko_Lang_Right	Yes
239	Posterior middle temporal gyrus_239	51.28	-28.52	-4.3		Ventral_attention	Language_Right	Fedorenko_Lang_Right	Yes
240	Temporooccipital middle temporal gyrus_240	55.75	-46.07	11.42		Ventral_attention	Language_Right	Fedorenko_Lang_Right	Yes
241	Inferior frontal gyrus pars triangularis_241	52.68	32.58	0.57		Ventral_attention		Ventral_attention	Yes
242	Inferior frontal gyrus pars triangularis_242	-49.07	25.13	-0.98		Ventral_attention	Language_Left	Fedorenko_Lang_Left	Yes
243	Lingual gyrus_243	-16.31	-65.28	-19.69		Cerebellar		Cerebellar	Yes
244	Temporal occipital fusiform cortex_244	-32.12	-55.03	-25.22		Cerebellar		Cerebellar	Yes
245	Temporal occipital fusiform cortex_245	22.43	-57.55	-23.11		Cerebellar		Cerebellar	Yes
246	_246	0.51	-61.91	-18.14		Cerebellar		Cerebellar	Yes
251	Precuneous cortex_251	9.61	-61.5	60.88		Dorsal_attention		Dorsal_attention	Yes
252	Temporooccipital middle temporal gyrus_252	-52.44	-63.14	5.29		Dorsal_attention		Dorsal_attention	Yes
255	Postcentral gyrus_255	47.21	-29.75	48.7		Hand_somatomotor		Hand_somatomotor	Yes
256	Superior lateral occipital cortex_256	21.9	-64.74	48.12		Dorsal_attention		Dorsal_attention	Yes
257	Inferior lateral occipital cortex_257	46.09	-58.93	3.93		Dorsal_attention		Dorsal_attention	Yes
258	Superior lateral occipital cortex_258	25.34	-58.18	60.34		Dorsal_attention		Dorsal_attention	Yes
259	Superior parietal lobule_259	-32.56	-46.42	47.2		Dorsal_attention		Dorsal_attention	Yes
260	Superior lateral occipital cortex_260	-26.6	-70.72	36.86		Dorsal_attention		Dorsal_attention	Yes
261	Middle frontal gyrus_261	-32.23	-1.08	54.06		Dorsal_attention		Dorsal_attention	Yes
262	Temporooccipital inferior temporal gyrus_262	-42.26	-60.12	-8.85		Dorsal_attention		Dorsal_attention	Yes
263	Superior lateral occipital cortex_263	-16.5	-58.57	64.46		Dorsal_attention		Dorsal_attention	Yes
264	Precentral gyrus_264	28.56	-4.62	53.99		Dorsal_attention		Dorsal_attention	Yes

## Sheet: 33 unselected
MNI coordinates for the 33 unselected ROIs. Because they did not have a clear network definition, they were removed from the analysis.
ROI_Index	X	Y	Z		Original_Power_Network	Fedorenko_Network	Integrated_Network_Definition	Include
1	-24.66	-97.84	-12.33		Uncertain		Uncertain	No
2	26.68	-97.3	-13.49		Uncertain		Uncertain	No
3	23.96	31.94	-17.78		Uncertain		Uncertain	No
4	-56.16	-44.76	-24.23		Uncertain		Uncertain	No
5	8.13	41.12	-24.31		Uncertain		Uncertain	No
6	-21.38	-22.22	-19.97		Uncertain		Uncertain	No
7	17.44	-28.06	-17.32		Uncertain		Uncertain	No
8	-37.26	-28.8	-25.58		Uncertain		Uncertain	No
9	64.6	-24.41	-18.57		Uncertain		Uncertain	No
10	51.79	-34.17	-27.23		Uncertain		Uncertain	No
11	55.18	-30.8	-16.93		Uncertain		Uncertain	No
12	33.55	38.46	-12.03		Uncertain		Uncertain	No
84	-57.97	-25.69	-14.73		Uncertain		Uncertain	No
85	27.06	16.22	-16.93		Uncertain		Uncertain	No
132	-30.63	18.71	-18.98		Uncertain		Uncertain	No
133	-2.47	-34.8	31.07		Memory retrieval?		Uncertain	No
134	-6.58	-71.47	41.74		Memory retrieval?		Uncertain	No
135	11.27	-66.01	42.09		Memory retrieval?		Uncertain	No
136	4.2	-48.06	50.71		Memory retrieval?		Uncertain	No
140	7.98	-91.08	-7.1		Uncertain		Uncertain	No
141	17.27	-91.09	-13.64		Uncertain		Uncertain	No
142	-12.08	-94.56	-12.8		Uncertain		Uncertain	No
182	-21.14	40.87	-20.48		Uncertain		Uncertain	No
183	-17.51	-75.89	-24.33		Uncertain		Uncertain	No
184	16.85	-79.89	-34.36		Uncertain		Uncertain	No
185	34.72	-67.08	-34.45		Uncertain		Uncertain	No
221	1.75	-24.25	30.36		Memory retrieval?		Uncertain	No
247	32.85	-12.41	-34.41		Uncertain		Uncertain	No
248	-31.13	-9.99	-36.32		Uncertain		Uncertain	No
249	48.52	-2.85	-38.49		Uncertain		Uncertain	No
250	-50.06	-7.09	-39.24		Uncertain		Uncertain	No
253	-46.68	-50.91	-20.91		Uncertain		Uncertain	No
254	45.68	-46.67	-16.85		Uncertain		Uncertain	No
